# Supplementary material for: Association Between Dietary Diversity and Subjective Cognitive Decline in the Middle-Aged and Elderly Chinese Population: A Cross-Sectional Study
Source: Nutrients. 2024 Oct 23;16(21):3603. doi: 10.3390/nu16213603 (PMC11548035; doi:10.3390/nu16213603)
Supplement: Supplementary file 1 [file nutrients-16-03603-s001.zip]

Archive with 1 entries (1 files):
- nutrients-3224564-supplementary.pdf
